# Supplementary material for: Attenuation of Oxidative Stress by Cannabinoids and Cannabis Extracts in Differentiated Neuronal Cells
Source: Pharmaceuticals (Basel). 2020 Oct 22;13(11):328. doi: 10.3390/ph13110328 (PMC7690570; doi:10.3390/ph13110328)
Supplement: Supplementary file 1 [file pharmaceuticals-13-00328-s001.zip]

Archive with 1 entries (1 files):
- pharmaceuticals-923892-supplementary.docx
